# Supplementary material for: Comparison of pathogenic bacteria in the upper and lower respiratory tracts of cattle either directly transported to a feedlot or co-mingled at auction markets prior to feedlot placement
Source: Front Vet Sci. 2023 Jan 24;9:1026470. doi: 10.3389/fvets.2022.1026470 (PMC9902877; doi:10.3389/fvets.2022.1026470)
Supplement: Supplementary file 1 [file Table_1.XLSX]

## Sheet: Table S1_MH
Table S1. Minimum inhibitory concentrations (MIC) of antimicrobials against Mannheimia haemolytica(number of isolates)a
Antimicrobial agents	Group	MIC values (μg/ml)
		˂ 0.12	0.12	˂ 0.25	0.25	˂ 0.5	0.5	˂ 1	1	2	˂ 4	4	8	> 8	16	> 16	32	> 32	64	> 64
Ampicillin	RANCH			6
	AUC			19
Ceftiofur	RANCH			6
	AUC			19
Chlortetracycline	RANCH								1	4		1
	AUC								1	17		1
Clindamycin	RANCH												5		1
	AUC												14		5
Danofloxacin	RANCH	6
	AUC	19
Enrofloxacin	RANCH	6
	AUC	19
Florfenicol	RANCH								6
	AUC						1		18
Gentamycin	RANCH									5		1
	AUC									18		1
Neomycin	RANCH										4		1			1
	AUC										8		10			1
Oxytetracyline	RANCH					1			4					1
	AUC					4			14					1
Penicillin	RANCH				5		1
	AUC	2			8		9
Tiamulin	RANCH															5	1
	AUC															8	11
Tilmicosin	RANCH										2		3							1
	AUC										10		8							1
Tulathromycin	RANCH											5					1
	AUC									3		15					1
Tylosin tartrate	RANCH																	6
	AUC																	19
aIsolates are pulled across time points from ranch-direct (RANC) and auction-derived (AUC) cattle. The white (non-shaded) area represents the antimicrobial concentrations evaluated. Only antimicrobials with defined breakpoints were included in analysis, as described in the materials and methods.

## Sheet: Table S2_PM
Table S2. Minimum inhibitory concentrations (MIC) of antimicrobials against Pasteurella multocida(number of isolates)a
Antimicrobial agents	Group	MIC values (μg/ml)
		˂ 0.12	0.12	˂ 0.25	0.25	˂ 0.5	0.5	˂ 1	1	2	˂ 4	4	8	> 8	16	> 16	32	> 32	64	> 64
Ampicillin	RANCH			79
	AUC			72
Ceftiofur	RANCH			78									1
	AUC			70			1						1
Chlortetracycline	RANCH					37			15	15		12
	AUC					40			14	16		2
Clindamycin	RANCH									1					1	77
	AUC															72
Danofloxacin	RANCH	79
	AUC	71							1
Enrofloxacin	RANCH	79
	AUC	72
Florfenicol	RANCH			7			57		14	1
	AUC			2			56		9	4		1
Gentamycin	RANCH									8		50	20		1
	AUC									11		36	25
Neomycin	RANCH										14		28		36	1
	AUC										12		25		34	1
Oxytetracyline	RANCH					43			8	8		1		19
	AUC					47			6	4				15
Penicillin	RANCH	7			71								1
	AUC	12			59								1
Tiamulin	RANCH												2		40		15	22
	AUC												2		42		11	17
Tilmicosin	RANCH										34		25		1					19
	AUC										43		14							15
Tulathromycin	RANCH							33		26					1					19
	AUC							32		25										15
Tylosin tartrate	RANCH														1		53	25
	AUC														5		50	17
aIsolates are pulled across time points from ranch-direct (RANC) and auction-derived (AUC) cattle. The white (non-shaded) area represents the antimicrobial concentrations evaluated. Only antimicrobials with defined breakpoints were included in analysis, as described in the materials and methods.

## Sheet: Table S3_HS
Table S3. Minimum inhibitory concentrations (MIC) of antimicrobials against Histophilus somni(number of isolates)a
Antimicrobial agents	Group	MIC values (μg/ml)
		˂ 0.12	0.12	˂ 0.25	0.25	˂ 0.5	0.5	˂ 1	1	2	˂ 4	4	8	> 8	16	> 16	32	> 32	64	> 64
Ampicillin	RANCH			12
	AUC			4
Ceftiofur	RANCH			11			1
	AUC			4
Chlortetracycline	RANCH					8			1			1	1	1
	AUC					3						1
Clindamycin	RANCH			6			1		5
	AUC			1			2		1
Danofloxacin	RANCH	11			1
	AUC	3					1
Enrofloxacin	RANCH	11					1
	AUC	3					1
Florfenicol	RANCH			5			5		1	1
	AUC			1			2		1
Gentamycin	RANCH							1		3		4	2		2
	AUC									1		2			1
Neomycin	RANCH										2		6		2	2
	AUC												1		1	2
Oxytetracyline	RANCH					8			1					3
	AUC					3								1
Penicillin	RANCH	7			2			3
	AUC	3						1
Tiamulin	RANCH					4			4	4
	AUC					2			1			1
Tilmicosin	RANCH										6		6
	AUC										3		1
Tulathromycin	RANCH							2		1		3	5		1
	AUC							1		1		2
Tylosin tartrate	RANCH					1				2		2	4		3
	AUC					1						1			2
aIsolates are pulled across time points from ranch-direct (RANC) and auction-derived (AUC) cattle. The white (non-shaded) area represents the antimicrobial concentrations evaluated. Only antimicrobials with defined breakpoints were included in analysis, as described in the materials and methods.
